# Supplementary material for: A systematic and comprehensive analysis of T cell exhaustion related to therapy in lung adenocarcinoma tumor microenvironment
Source: Front Pharmacol. 2023 Feb 6;14:1126916. doi: 10.3389/fphar.2023.1126916 (PMC9939659; doi:10.3389/fphar.2023.1126916)
Supplement: Supplementary file 2 [file Table1.XLSX]

## Sheet: Sheet1
NR4A1
ATF3
RHOB
NR4A2
GEM
TCIM
DUSP5
LAMC2
CAMK2N1
PHLDA1
FOSL1
CD109
GJB3
IER3
FGFBP1
Y_RNA.236
GJB5
B3GNT3
CDA
CXCL1
TRIM29
TCN1
GJB2
SOX9
TM4SF4
CCL20
KRT17
DKK1
TNS4
KRT16
CST1
KRT6A
LCAL1
MMP1
STEAP1
CA9
